# Supplementary material for: Premature white matter aging in patients with right mesial temporal lobe epilepsy: A machine learning approach based on diffusion MRI data
Source: Neuroimage Clin. 2019 Oct 23;24:102033. doi: 10.1016/j.nicl.2019.102033 (PMC6978225; doi:10.1016/j.nicl.2019.102033)
Supplement: Supplementary file 2 [file mmc2.zip]

Archive with 6 entries (5 files):
- Script/
- Script/Connectogram_MTLE&Control.mat
- Script/Description_about_files.docx
- Script/PreloadMaterials_models&weights.mat
- Script/Script_Inference.m
- Script/smo3D.m
