# Supplementary material for: Premature white matter aging in patients with right mesial temporal lobe epilepsy: A machine learning approach based on diffusion MRI data
Source: Neuroimage Clin. 2019 Oct 23;24:102033. doi: 10.1016/j.nicl.2019.102033 (PMC6978225; doi:10.1016/j.nicl.2019.102033)
Supplement: Supplementary file 2 [file mmc2.zip › Script/Script_Inference.m]

%%
% The Script of White Matter Brain Age Prediction
% Copyright, 2019 ABMRI All Rights Reserved

%%% load materials %%%
load('Connectogram_MTLE&Control.mat')
load('PreloadMaterials_models&weights.mat')
databox = RMTLE; % specify the cell array of dataset
true_age = databox{1,1};
var_sex = databox{1,2};

%%% preprocess %%%
diffusion_index={};
for ndi = 1:7
    tempdi = databox{ndi+2}*100;
    tsdi = smo3D(tempdi)/100; % smoothing
    
    stdz = zeros(76,90);
    for i = 1:size(tsdi,3)
        stdz(:,:,i) = (tsdi(:,:,i)-para_map{1,ndi})./para_map{2,ndi}; % standardization
    end
    
    datatable = zeros(size(stdz,3),size(stdz,1));
    for i = 1:size(stdz,3)
        datatable(i,:) = (sum(stdz(:,:,i).*weight_map(:,:,ndi),2)./sum(weight_map(:,:,ndi),2))'; % effect enhancement
    end
    
    diffusion_index{1,ndi} = datatable;
end
index_matrix = [diffusion_index{1,1},diffusion_index{1,2},diffusion_index{1,3},...
    diffusion_index{1,4},diffusion_index{1,5},diffusion_index{1,6},diffusion_index{1,7}];
input_matrix = encode(model_autoenc,index_matrix')'; % dimension reduction
input_matrix(:,size(input_matrix,2)+1) = var_sex;
var_name={};
for i=1:size(input_matrix,2)
    var_name{i}=['V' num2str(i)];
end
input_table = array2table(input_matrix,'VariableNames',var_name);

%%% model inference %%%
[predict_age,~,predict_ci]= predict(model_gpr,input_table); % GPR prediction

%%% visualization %%%
cuscolormap = [linspace(0.2,0.4,64)',linspace(0.2,0.4,64)',linspace(0.4,0.6,64)';...
    linspace(0.4,0.8,64)',linspace(0.4,0.8,64)',linspace(0.6,1,64)';...
    linspace(0.8,0.4,64)',linspace(0.8,0.4,64)',linspace(1,0.6,64)';...
    linspace(0.4,0.2,64)',linspace(0.4,0.2,64)',linspace(0.6,0.4,64)']; 
figure('Name','Whole Brain'); set(gcf,'color','w','Position',[200,200,900,600]);
fig = gcf;
fig.PaperPositionMode = 'auto';
plot([10.5,94.5],[10.5,94.5],'color',[0.8,0.8,0.8],...
    'linewidth',6,'LineStyle','-.'); hold on;
pad = predict_age-true_age;
scatter(true_age,predict_age,155,pad,'filled','MarkerEdgeColor',[0.7,0.7,0.7]);
colorbar; colormap(cuscolormap)
xlim([12,85]); ylim([12,85])
xlabel('Chronological Age (years)'); ylabel('Predicted Age (years)'); 
title(sprintf('PAD score: %g',mean(pad)));
caxis([-25,25]);
set(gca,'fontsize',14,'fontweight','bold'); grid on;
set(gca,'color',[0.95,0.95,0.95]);
