# Supplementary material for: Premature white matter aging in patients with right mesial temporal lobe epilepsy: A machine learning approach based on diffusion MRI data
Source: Neuroimage Clin. 2019 Oct 23;24:102033. doi: 10.1016/j.nicl.2019.102033 (PMC6978225; doi:10.1016/j.nicl.2019.102033)
Supplement: Supplementary file 2 [file mmc2.zip › Script/smo3D.m]

function output = smo3D(cng)
% Gaussian 1-D smoothing
filter = fspecial('gaussian',[1,15],2);
stdi = zeros(size(cng,1),100,size(cng,3));
for i = 1:size(cng,1)
    for j = 1:size(cng,3)
        stdi(i,1:100,j) = conv((cng(i,:,j)), filter,'same');
    end
end
output = stdi(:,6:95,:);
